# Supplementary material for: Metabolomic Analysis of Trehalose Alleviating Oxidative Stress in Myoblasts
Source: Int J Mol Sci. 2023 Aug 28;24(17):13346. doi: 10.3390/ijms241713346 (PMC10488301; doi:10.3390/ijms241713346)
Supplement: Supplementary file 1 [file ijms-24-13346-s001.zip]

Archive with 1 entries (1 files):
- ijms-2563904-supplementary.pdf
